# Supplementary material for: Influence of Association on Binding of Disaccharides to YKL-39 and hHyal-1 Enzymes
Source: Int J Mol Sci. 2022 Jul 12;23(14):7705. doi: 10.3390/ijms23147705 (PMC9317946; doi:10.3390/ijms23147705)
Supplement: Supplementary file 1 [file ijms-23-07705-s001.zip]

Archive with 1 entries (1 files):
- ijms-1749906-supplementary.pdf
